# Supplementary material for: Hepatoma-Derived Growth Factor and DDX5 Promote Carcinogenesis and Progression of Endometrial Cancer by Activating β-Catenin
Source: Front Oncol. 2019 Apr 11;9:211. doi: 10.3389/fonc.2019.00211 (PMC6470266; doi:10.3389/fonc.2019.00211)
Supplement: Supplementary file 3 [file Table_3.xls]

## Sheet: Sheet1
Supplementary Table 3: Co-immunoprecipitation combined with mass spectrometry analysis yielded 242 potential HDGF-interacting proteins.
Quantitation overview (242 proteins)
PF Number	Accession	Score	Mass	Matches	Sequences	emPAI	Protein description
1	D2CGD1_HUMAN	3582	83084	167 (124)	34 (30)	10.88	Fibroblast growth factor receptor OS=Homo sapiens GN=FGFR2 PE=1 SV=1
2.1	K2C1_HUMAN	2281	66170	70 (61)	43 (39)	12.05	Keratin, type II cytoskeletal 1 OS=Homo sapiens GN=KRT1 PE=1 SV=6
2.2	K22E_HUMAN	1628	65678	50 (40)	33 (31)	6.04	Keratin, type II cytoskeletal 2 epidermal OS=Homo sapiens GN=KRT2 PE=1 SV=2
2.3	K2C8_HUMAN	962	53671	49 (33)	32 (25)	5.32	Keratin, type II cytoskeletal 8 OS=Homo sapiens GN=KRT8 PE=1 SV=7
2.4	K2C5_HUMAN	575	62568	35 (28)	31 (25)	3.19	Keratin, type II cytoskeletal 5 OS=Homo sapiens GN=KRT5 PE=1 SV=3
2.5	K2C6A_HUMAN	350	60293	22 (20)	20 (18)	1.89	Keratin, type II cytoskeletal 6A OS=Homo sapiens GN=KRT6A PE=1 SV=3
2.6	K2C7_HUMAN	108	51411	10 (5)	8 (4)	0.28	Keratin, type II cytoskeletal 7 OS=Homo sapiens GN=KRT7 PE=1 SV=5
3	K1C9_HUMAN	2254	62255	59 (49)	34 (30)	9.13	Keratin, type I cytoskeletal 9 OS=Homo sapiens GN=KRT9 PE=1 SV=3
4.1	K1C10_HUMAN	2121	59020	54 (44)	33 (29)	8.75	Keratin, type I cytoskeletal 10 OS=Homo sapiens GN=KRT10 PE=1 SV=6
4.2	K1C14_HUMAN	556	51872	30 (19)	25 (19)	2.22	Keratin, type I cytoskeletal 14 OS=Homo sapiens GN=KRT14 PE=1 SV=4
4.3	K1C19_HUMAN	515	44079	28 (20)	24 (18)	3.24	Keratin, type I cytoskeletal 19 OS=Homo sapiens GN=KRT19 PE=1 SV=4
4.4	K1C16_HUMAN	492	51578	26 (14)	21 (14)	1.38	Keratin, type I cytoskeletal 16 OS=Homo sapiens GN=KRT16 PE=1 SV=4
4.5	F8VZY9_HUMAN	463	43747	23 (15)	19 (14)	1.98	Keratin, type I cytoskeletal 18 OS=Homo sapiens GN=KRT18 PE=1 SV=1
4.6	K1C17_HUMAN	220	48361	21 (11)	16 (10)	1.07	Keratin, type I cytoskeletal 17 OS=Homo sapiens GN=KRT17 PE=1 SV=2
5.1	GRP78_HUMAN	1079	72402	39 (30)	32 (26)	2.78	78 kDa glucose-regulated protein OS=Homo sapiens GN=HSPA5 PE=1 SV=2
5.2	HSP7C_HUMAN	892	71082	34 (30)	24 (22)	2.71	Heat shock cognate 71 kDa protein OS=Homo sapiens GN=HSPA8 PE=1 SV=1
5.3	GRP75_HUMAN	854	73920	34 (20)	30 (19)	1.38	Stress-70 protein, mitochondrial OS=Homo sapiens GN=HSPA9 PE=1 SV=2
5.4	A0A0G2JIW1_HUMAN	269	70351	13 (9)	12 (8)	0.44	Heat shock 70 kDa protein 1B OS=Homo sapiens GN=HSPA1B PE=1 SV=1
6	G3P_HUMAN	1063	36201	37 (32)	19 (18)	9.65	Glyceraldehyde-3-phosphate dehydrogenase OS=Homo sapiens GN=GAPDH PE=1 SV=3
7.1	A0A075B730_HUMAN	1021	555243	52 (30)	42 (29)	0.19	Epiplakin OS=Homo sapiens GN=EPPK1 PE=1 SV=2
7.2	EPIPL_HUMAN	1012	557674	48 (28)	40 (27)	0.18	Epiplakin OS=Homo sapiens GN=EPPK1 PE=1 SV=2
7.3	PLEC_HUMAN	330	533462	50 (16)	48 (15)	0.1	Plectin OS=Homo sapiens GN=PLEC PE=1 SV=3
8.1	TBB5_HUMAN	973	50095	35 (32)	20 (18)	4.25	Tubulin beta chain OS=Homo sapiens GN=TUBB PE=1 SV=2
8.2	TBB4B_HUMAN	964	50255	36 (33)	20 (18)	4.55	Tubulin beta-4B chain OS=Homo sapiens GN=TUBB4B PE=1 SV=1
8.3	TBB2A_HUMAN	673	50274	29 (27)	16 (15)	3.04	Tubulin beta-2A chain OS=Homo sapiens GN=TUBB2A PE=1 SV=1
9.1	TBA1B_HUMAN	940	50804	30 (25)	19 (17)	3.24	Tubulin alpha-1B chain OS=Homo sapiens GN=TUBA1B PE=1 SV=1
9.2	V9GZ17_HUMAN	297	31508	10 (7)	6 (5)	0.82	Tubulin alpha-8 chain (Fragment) OS=Homo sapiens GN=TUBA8 PE=1 SV=1
10	HDGF_HUMAN	825	26886	27 (23)	19 (18)	13.76	Hepatoma-derived growth factor OS=Homo sapiens GN=HDGF PE=1 SV=1
11	CH60_HUMAN	755	61187	19 (15)	15 (12)	1.19	60 kDa heat shock protein, mitochondrial OS=Homo sapiens GN=HSPD1 PE=1 SV=2
12.1	ACTB_HUMAN	722	42052	25 (23)	17 (15)	4.69	Actin, cytoplasmic 1 OS=Homo sapiens GN=ACTB PE=1 SV=1
12.2	ACTC_HUMAN	257	42334	18 (14)	12 (9)	1.87	Actin, alpha cardiac muscle 1 OS=Homo sapiens GN=ACTC1 PE=1 SV=1
13	E9PB61_HUMAN	636	27541	17 (10)	10 (7)	2.14	THO complex subunit 4 OS=Homo sapiens GN=ALYREF PE=1 SV=1
14	ALBU_HUMAN	567	71317	36 (22)	18 (13)	1.06	Serum albumin OS=Homo sapiens GN=ALB PE=1 SV=2
15	KPYM_HUMAN	511	58470	23 (18)	22 (17)	1.68	Pyruvate kinase PKM OS=Homo sapiens GN=PKM PE=1 SV=4
16	EF1A1_HUMAN	502	50451	26 (18)	19 (12)	1.93	Elongation factor 1-alpha 1 OS=Homo sapiens GN=EEF1A1 PE=1 SV=1
17.1	HS90B_HUMAN	490	83554	29 (18)	26 (17)	0.92	Heat shock protein HSP 90-beta OS=Homo sapiens GN=HSP90AB1 PE=1 SV=4
17.2	HS90A_HUMAN	478	85006	24 (17)	22 (16)	0.83	Heat shock protein HSP 90-alpha OS=Homo sapiens GN=HSP90AA1 PE=1 SV=5
18	RLA0_HUMAN	479	34423	21 (12)	16 (9)	2.02	60S acidic ribosomal protein P0 OS=Homo sapiens GN=RPLP0 PE=1 SV=1
19	H0YN42_HUMAN	441	28921	18 (13)	16 (11)	3.11	Annexin (Fragment) OS=Homo sapiens GN=ANXA2 PE=1 SV=1
20	TCPQ_HUMAN	394	60153	19 (11)	18 (11)	0.8	T-complex protein 1 subunit theta OS=Homo sapiens GN=CCT8 PE=1 SV=4
21	LRC59_HUMAN	376	35308	14 (12)	12 (10)	1.94	Leucine-rich repeat-containing protein 59 OS=Homo sapiens GN=LRRC59 PE=1 SV=1
22	TCPZ_HUMAN	367	58444	13 (9)	12 (8)	0.64	T-complex protein 1 subunit zeta OS=Homo sapiens GN=CCT6A PE=1 SV=3
23	MYH9_HUMAN	364	227646	17 (6)	15 (6)	0.09	Myosin-9 OS=Homo sapiens GN=MYH9 PE=1 SV=4
24.1	E9PCA1_HUMAN	364	57564	12 (8)	10 (7)	0.56	T-complex protein 1 subunit epsilon OS=Homo sapiens GN=CCT5 PE=1 SV=1
24.2	TCPD_HUMAN	193	58401	20 (7)	15 (7)	0.47	T-complex protein 1 subunit delta OS=Homo sapiens GN=CCT4 PE=1 SV=4
25	RPN2_HUMAN	315	69355	9 (7)	9 (7)	0.38	Dolichyl-diphosphooligosaccharide--protein glycosyltransferase subunit 2 OS=Homo sapiens GN=RPN2 PE=1 SV=3
26	HORN_HUMAN	289	283140	10 (6)	7 (5)	0.07	Hornerin OS=Homo sapiens GN=HRNR PE=1 SV=2
27	TCPG_HUMAN	265	61066	16 (7)	15 (7)	0.44	T-complex protein 1 subunit gamma OS=Homo sapiens GN=CCT3 PE=1 SV=4
28	TCPA_HUMAN	256	60819	11 (8)	11 (8)	0.52	T-complex protein 1 subunit alpha OS=Homo sapiens GN=TCP1 PE=1 SV=1
29	FUS_HUMAN	254	53622	9 (7)	7 (5)	0.52	RNA-binding protein FUS OS=Homo sapiens GN=FUS PE=1 SV=1
30.1	NONO_HUMAN	246	54311	12 (5)	9 (4)	0.34	Non-POU domain-containing octamer-binding protein OS=Homo sapiens GN=NONO PE=1 SV=4
30.2	SFPQ_HUMAN	122	76216	9 (5)	8 (5)	0.23	Splicing factor, proline- and glutamine-rich OS=Homo sapiens GN=SFPQ PE=1 SV=2
31	CBR1_HUMAN	245	30641	9 (6)	9 (6)	0.86	Carbonyl reductase [NADPH] 1 OS=Homo sapiens GN=CBR1 PE=1 SV=3
32	EZRI_HUMAN	242	69484	16 (7)	16 (7)	0.38	Ezrin OS=Homo sapiens GN=EZR PE=1 SV=4
33	RS3A_HUMAN	235	30154	18 (12)	15 (10)	2.5	40S ribosomal protein S3a OS=Homo sapiens GN=RPS3A PE=1 SV=2
34	CKAP4_HUMAN	222	66097	15 (5)	14 (5)	0.27	Cytoskeleton-associated protein 4 OS=Homo sapiens GN=CKAP4 PE=1 SV=2
35.1	LDHB_HUMAN	209	36900	13 (7)	9 (6)	0.83	L-lactate dehydrogenase B chain OS=Homo sapiens GN=LDHB PE=1 SV=2
35.2	LDHA_HUMAN	133	36950	8 (5)	6 (5)	0.54	L-lactate dehydrogenase A chain OS=Homo sapiens GN=LDHA PE=1 SV=2
36	ALDOA_HUMAN	202	39851	14 (10)	11 (9)	1.22	Fructose-bisphosphate aldolase A OS=Homo sapiens GN=ALDOA PE=1 SV=2
37	TCPB_HUMAN	200	57794	15 (6)	15 (6)	0.39	T-complex protein 1 subunit beta OS=Homo sapiens GN=CCT2 PE=1 SV=4
38	ENOA_HUMAN	196	47481	7 (5)	7 (5)	0.4	Alpha-enolase OS=Homo sapiens GN=ENO1 PE=1 SV=2
39	A0A087WTT1_HUMAN	195	58727	15 (7)	12 (7)	0.46	Polyadenylate-binding protein OS=Homo sapiens GN=PABPC1 PE=1 SV=1
40	PAIRB_HUMAN	194	44995	12 (7)	11 (6)	0.64	Plasminogen activator inhibitor 1 RNA-binding protein OS=Homo sapiens GN=SERBP1 PE=1 SV=2
41	TCPH_HUMAN	183	59842	13 (6)	10 (6)	0.38	T-complex protein 1 subunit eta OS=Homo sapiens GN=CCT7 PE=1 SV=2
42	HNRPK_HUMAN	183	51230	5 (4)	5 (4)	0.28	Heterogeneous nuclear ribonucleoprotein K OS=Homo sapiens GN=HNRNPK PE=1 SV=1
43	ATPB_HUMAN	174	56525	8 (5)	7 (5)	0.33	ATP synthase subunit beta, mitochondrial OS=Homo sapiens GN=ATP5B PE=1 SV=3
44	PCNA_HUMAN	167	29092	6 (4)	5 (4)	0.54	Proliferating cell nuclear antigen OS=Homo sapiens GN=PCNA PE=1 SV=1
45	SF3A3_HUMAN	167	59154	10 (4)	8 (4)	0.24	Splicing factor 3A subunit 3 OS=Homo sapiens GN=SF3A3 PE=1 SV=1
46	NUCL_HUMAN	166	76625	10 (5)	9 (5)	0.23	Nucleolin OS=Homo sapiens GN=NCL PE=1 SV=3
47	PSMD2_HUMAN	159	100877	3 (3)	2 (2)	0.1	26S proteasome non-ATPase regulatory subunit 2 OS=Homo sapiens GN=PSMD2 PE=1 SV=3
48	EF1B_HUMAN	156	24919	4 (4)	4 (4)	0.66	Elongation factor 1-beta OS=Homo sapiens GN=EEF1B2 PE=1 SV=3
49	G6PI_HUMAN	152	63335	13 (4)	13 (4)	0.22	Glucose-6-phosphate isomerase OS=Homo sapiens GN=GPI PE=1 SV=4
50	ANXA1_HUMAN	151	38918	4 (3)	4 (3)	0.28	Annexin A1 OS=Homo sapiens GN=ANXA1 PE=1 SV=2
51	DESP_HUMAN	143	334021	21 (3)	20 (3)	0.03	Desmoplakin OS=Homo sapiens GN=DSP PE=1 SV=3
52	RS3_HUMAN	140	26842	6 (6)	6 (6)	1.02	40S ribosomal protein S3 OS=Homo sapiens GN=RPS3 PE=1 SV=2
53	HEXB_HUMAN	135	63527	5 (4)	5 (4)	0.22	Beta-hexosaminidase subunit beta OS=Homo sapiens GN=HEXB PE=1 SV=3
54	H13_HUMAN	131	22336	16 (5)	13 (5)	1.01	Histone H1.3 OS=Homo sapiens GN=HIST1H1D PE=1 SV=2
55.1	F8VZ49_HUMAN	124	25842	5 (3)	4 (3)	0.44	Heterogeneous nuclear ribonucleoprotein A1 (Fragment) OS=Homo sapiens GN=HNRNPA1 PE=1 SV=1
55.2	ROA0_HUMAN	33	30993	3 (2)	3 (2)	0.23	Heterogeneous nuclear ribonucleoprotein A0 OS=Homo sapiens GN=HNRNPA0 PE=1 SV=1
56	PHB2_HUMAN	118	33276	5 (3)	4 (3)	0.33	Prohibitin-2 OS=Homo sapiens GN=PHB2 PE=1 SV=2
57	A0A087WVQ6_HUMAN	114	193703	5 (1)	5 (1)	0.02	Clathrin heavy chain OS=Homo sapiens GN=CLTC PE=1 SV=1
58	RL5_HUMAN	112	34569	10 (4)	9 (3)	0.44	60S ribosomal protein L5 OS=Homo sapiens GN=RPL5 PE=1 SV=3
59	HNRPQ_HUMAN	111	69788	9 (2)	8 (2)	0.1	Heterogeneous nuclear ribonucleoprotein Q OS=Homo sapiens GN=SYNCRIP PE=1 SV=2
60	ADT3_HUMAN	109	33073	6 (5)	6 (5)	0.61	ADP/ATP translocase 3 OS=Homo sapiens GN=SLC25A6 PE=1 SV=4
61	H0YEM1_HUMAN	109	35924	5 (3)	5 (3)	0.3	Poly(U)-binding-splicing factor PUF60 (Fragment) OS=Homo sapiens GN=PUF60 PE=1 SV=1
62	CALX_HUMAN	103	67982	8 (4)	8 (4)	0.21	Calnexin OS=Homo sapiens GN=CANX PE=1 SV=2
63	EF2_HUMAN	102	96246	11 (5)	10 (5)	0.18	Elongation factor 2 OS=Homo sapiens GN=EEF2 PE=1 SV=4
64	FKBP4_HUMAN	99	52057	5 (2)	5 (2)	0.13	Peptidyl-prolyl cis-trans isomerase FKBP4 OS=Homo sapiens GN=FKBP4 PE=1 SV=3
65	ECH1_HUMAN	95	36136	5 (4)	5 (4)	0.42	Delta(3,5)-Delta(2,4)-dienoyl-CoA isomerase, mitochondrial OS=Homo sapiens GN=ECH1 PE=1 SV=2
66	H0Y4R1_HUMAN	95	51549	5 (2)	4 (2)	0.13	Inosine-5'-monophosphate dehydrogenase 2 (Fragment) OS=Homo sapiens GN=IMPDH2 PE=1 SV=1
67	A0A0G2JMB2_HUMAN	94	37283	3 (2)	3 (2)	0.19	Ig alpha-2 chain C region (Fragment) OS=Homo sapiens GN=IGHA2 PE=1 SV=1
68	ATPG_HUMAN	92	33032	5 (3)	5 (3)	0.33	ATP synthase subunit gamma, mitochondrial OS=Homo sapiens GN=ATP5C1 PE=1 SV=1
69	ACTN4_HUMAN	92	105245	12 (7)	11 (7)	0.24	Alpha-actinin-4 OS=Homo sapiens GN=ACTN4 PE=1 SV=2
70	B9A067_HUMAN	92	79324	13 (3)	11 (3)	0.13	MICOS complex subunit MIC60 OS=Homo sapiens GN=IMMT PE=1 SV=2
71	RUVB1_HUMAN	91	50538	6 (3)	6 (3)	0.21	RuvB-like 1 OS=Homo sapiens GN=RUVBL1 PE=1 SV=1
72	B0QYK0_HUMAN	90	65174	4 (2)	4 (2)	0.1	RNA-binding protein EWS OS=Homo sapiens GN=EWSR1 PE=1 SV=1
73	RPN1_HUMAN	90	68641	12 (3)	11 (3)	0.15	Dolichyl-diphosphooligosaccharide--protein glycosyltransferase subunit 1 OS=Homo sapiens GN=RPN1 PE=1 SV=1
74	DCD_HUMAN	90	11391	3 (2)	3 (2)	0.69	Dermcidin OS=Homo sapiens GN=DCD PE=1 SV=2
75	NACAM_HUMAN	84	205979	6 (2)	5 (2)	0.03	Nascent polypeptide-associated complex subunit alpha, muscle-specific form OS=Homo sapiens GN=NACA PE=1 SV=1
76	TKT_HUMAN	84	68519	6 (3)	6 (3)	0.15	Transketolase OS=Homo sapiens GN=TKT PE=1 SV=3
77	GTR1_HUMAN	82	54391	7 (4)	6 (4)	0.27	Solute carrier family 2, facilitated glucose transporter member 1 OS=Homo sapiens GN=SLC2A1 PE=1 SV=2
78	PDIP2_HUMAN	80	42235	3 (2)	3 (2)	0.16	Polymerase delta-interacting protein 2 OS=Homo sapiens GN=POLDIP2 PE=1 SV=1
79	SYRC_HUMAN	80	76129	8 (2)	7 (2)	0.09	Arginine--tRNA ligase, cytoplasmic OS=Homo sapiens GN=RARS PE=1 SV=2
80	ENPL_HUMAN	80	92696	7 (2)	7 (2)	0.07	Endoplasmin OS=Homo sapiens GN=HSP90B1 PE=1 SV=1
81	XRCC5_HUMAN	77	83222	3 (1)	3 (1)	0.04	X-ray repair cross-complementing protein 5 OS=Homo sapiens GN=XRCC5 PE=1 SV=3
82	J3KTA4_HUMAN	76	69557	6 (2)	6 (2)	0.1	Probable ATP-dependent RNA helicase DDX5 OS=Homo sapiens GN=DDX5 PE=1 SV=1
83	A0A075B6Z2_HUMAN	74	2220	8 (7)	1 (1)	1.81	Protein TRAJ56 (Fragment) OS=Homo sapiens GN=TRAJ56 PE=4 SV=1
84	ARF4_HUMAN	73	20612	4 (2)	3 (2)	0.35	ADP-ribosylation factor 4 OS=Homo sapiens GN=ARF4 PE=1 SV=3
85.1	PRDX2_HUMAN	73	22049	4 (2)	4 (2)	0.33	Peroxiredoxin-2 OS=Homo sapiens GN=PRDX2 PE=1 SV=5
85.2	A0A0A0MSI0_HUMAN	72	19135	4 (3)	4 (3)	0.63	Peroxiredoxin-1 (Fragment) OS=Homo sapiens GN=PRDX1 PE=1 SV=1
86	FILA2_HUMAN	72	249296	4 (1)	4 (1)	0.01	Filaggrin-2 OS=Homo sapiens GN=FLG2 PE=1 SV=1
87	G3BP2_HUMAN	70	54145	5 (2)	5 (2)	0.13	Ras GTPase-activating protein-binding protein 2 OS=Homo sapiens GN=G3BP2 PE=1 SV=2
88	S10A9_HUMAN	70	13291	4 (2)	2 (1)	0.58	Protein S100-A9 OS=Homo sapiens GN=S100A9 PE=1 SV=1
89	EFTU_HUMAN	70	49852	3 (2)	3 (2)	0.14	Elongation factor Tu, mitochondrial OS=Homo sapiens GN=TUFM PE=1 SV=2
90	A0A0G2JPR0_HUMAN	68	194351	3 (1)	3 (1)	0.02	Complement C4-A OS=Homo sapiens GN=C4A PE=1 SV=1
91	PDIA1_HUMAN	68	57480	5 (3)	5 (3)	0.18	Protein disulfide-isomerase OS=Homo sapiens GN=P4HB PE=1 SV=3
92	H0YHC3_HUMAN	66	23517	2 (1)	2 (1)	0.14	Nucleosome assembly protein 1-like 1 (Fragment) OS=Homo sapiens GN=NAP1L1 PE=1 SV=1
93	A0A087WZZ5_HUMAN	64	97639	6 (1)	6 (1)	0.03	Splicing factor 3B subunit 2 OS=Homo sapiens GN=SF3B2 PE=1 SV=1
94	MPCP_HUMAN	64	40525	5 (1)	5 (1)	0.08	Phosphate carrier protein, mitochondrial OS=Homo sapiens GN=SLC25A3 PE=1 SV=2
95	HP1B3_HUMAN	64	61454	7 (1)	5 (1)	0.05	Heterochromatin protein 1-binding protein 3 OS=Homo sapiens GN=HP1BP3 PE=1 SV=1
96	IF5A1_HUMAN	63	17049	3 (1)	3 (1)	0.2	Eukaryotic translation initiation factor 5A-1 OS=Homo sapiens GN=EIF5A PE=1 SV=2
97	RL40_HUMAN	61	15004	4 (1)	4 (1)	0.23	Ubiquitin-60S ribosomal protein L40 OS=Homo sapiens GN=UBA52 PE=1 SV=2
98	A0A0D9SGF6_HUMAN	61	288226	16 (1)	16 (1)	0.01	Spectrin alpha chain, non-erythrocytic 1 OS=Homo sapiens GN=SPTAN1 PE=1 SV=1
99	ILVBL_HUMAN	59	68452	4 (1)	2 (1)	0.05	Acetolactate synthase-like protein OS=Homo sapiens GN=ILVBL PE=1 SV=2
100	B0YIW6_HUMAN	59	62157	5 (1)	5 (1)	0.05	Archain 1, isoform CRA_a OS=Homo sapiens GN=ARCN1 PE=1 SV=1
101	TPM3_HUMAN	59	32987	10 (1)	9 (1)	0.1	Tropomyosin alpha-3 chain OS=Homo sapiens GN=TPM3 PE=1 SV=2
102	AIMP1_HUMAN	52	34616	3 (2)	3 (2)	0.2	Aminoacyl tRNA synthase complex-interacting multifunctional protein 1 OS=Homo sapiens GN=AIMP1 PE=1 SV=2
103	IF4A1_HUMAN	51	46353	4 (2)	4 (2)	0.15	Eukaryotic initiation factor 4A-I OS=Homo sapiens GN=EIF4A1 PE=1 SV=1
104	SRSF2_HUMAN	50	25461	3 (1)	3 (1)	0.13	Serine/arginine-rich splicing factor 2 OS=Homo sapiens GN=SRSF2 PE=1 SV=4
105	DSG1_HUMAN	50	114702	4 (2)	4 (2)	0.06	Desmoglein-1 OS=Homo sapiens GN=DSG1 PE=1 SV=2
106	TRFL_HUMAN	49	80014	5 (1)	5 (1)	0.04	Lactotransferrin OS=Homo sapiens GN=LTF PE=1 SV=6
107	SBSN_HUMAN	49	60562	3 (2)	3 (2)	0.11	Suprabasin OS=Homo sapiens GN=SBSN PE=1 SV=2
108	SERA_HUMAN	49	57356	4 (2)	4 (2)	0.12	D-3-phosphoglycerate dehydrogenase OS=Homo sapiens GN=PHGDH PE=1 SV=4
109	E7ENN3_HUMAN	48	970856	46 (2)	29 (2)	0.01	Nesprin-1 OS=Homo sapiens GN=SYNE1 PE=1 SV=2
110	PBDC1_HUMAN	48	26155	1 (1)	1 (1)	0.13	Protein PBDC1 OS=Homo sapiens GN=PBDC1 PE=1 SV=1
111	EF1G_HUMAN	47	50429	4 (1)	2 (1)	0.07	Elongation factor 1-gamma OS=Homo sapiens GN=EEF1G PE=1 SV=3
112	ANT3_HUMAN	46	53025	4 (1)	4 (1)	0.06	Antithrombin-III OS=Homo sapiens GN=SERPINC1 PE=1 SV=1
113	ODP2_HUMAN	46	69466	3 (1)	3 (1)	0.05	Dihydrolipoyllysine-residue acetyltransferase component of pyruvate dehydrogenase complex, mitochondrial OS=Homo sapiens GN=DLAT PE=1 SV=3
114	C9JEV0_HUMAN	45	26508	4 (2)	3 (1)	0.27	Zinc-alpha-2-glycoprotein OS=Homo sapiens GN=AZGP1 PE=1 SV=1
115	H3BND9_HUMAN	45	12425	4 (1)	3 (1)	0.28	Poly(rC)-binding protein 2 (Fragment) OS=Homo sapiens GN=PCBP2 PE=1 SV=1
116	RL8_HUMAN	44	28235	3 (1)	3 (1)	0.12	60S ribosomal protein L8 OS=Homo sapiens GN=RPL8 PE=1 SV=2
117	TR150_HUMAN	43	108658	10 (1)	10 (1)	0.03	Thyroid hormone receptor-associated protein 3 OS=Homo sapiens GN=THRAP3 PE=1 SV=2
118	CTNA1_HUMAN	43	100693	6 (1)	4 (1)	0.03	Catenin alpha-1 OS=Homo sapiens GN=CTNNA1 PE=1 SV=1
119	S10A7_HUMAN	43	11578	1 (1)	1 (1)	0.3	Protein S100-A7 OS=Homo sapiens GN=S100A7 PE=1 SV=4
120	LIMA1_HUMAN	42	85630	8 (1)	6 (1)	0.04	LIM domain and actin-binding protein 1 OS=Homo sapiens GN=LIMA1 PE=1 SV=1
121	CAZA1_HUMAN	42	33073	1 (1)	1 (1)	0.1	F-actin-capping protein subunit alpha-1 OS=Homo sapiens GN=CAPZA1 PE=1 SV=3
122	H0YB22_HUMAN	41	13220	2 (1)	2 (1)	0.26	40S ribosomal protein S14 (Fragment) OS=Homo sapiens GN=RPS14 PE=1 SV=1
123	MAEA_HUMAN	41	45942	2 (1)	2 (1)	0.07	Macrophage erythroblast attacher OS=Homo sapiens GN=MAEA PE=1 SV=1
124	THIK_HUMAN	41	44834	3 (2)	3 (2)	0.15	3-ketoacyl-CoA thiolase, peroxisomal OS=Homo sapiens GN=ACAA1 PE=1 SV=2
125	J3QRS9_HUMAN	40	52849	3 (1)	3 (1)	0.06	BUB3-interacting and GLEBS motif-containing protein ZNF207 OS=Homo sapiens GN=ZNF207 PE=1 SV=1
126	ECHA_HUMAN	39	83688	5 (1)	4 (1)	0.04	Trifunctional enzyme subunit alpha, mitochondrial OS=Homo sapiens GN=HADHA PE=1 SV=2
127	A0A0K0K1E9_HUMAN	38	13021	1 (1)	1 (1)	0.26	Protein TRBV7-7 (Fragment) OS=Homo sapiens GN=TRBV7-7 PE=4 SV=2
128	PIGR_HUMAN	37	84429	2 (1)	2 (1)	0.04	Polymeric immunoglobulin receptor OS=Homo sapiens GN=PIGR PE=1 SV=4
129	PDIA3_HUMAN	37	57146	4 (1)	4 (1)	0.06	Protein disulfide-isomerase A3 OS=Homo sapiens GN=PDIA3 PE=1 SV=4
130	HBA_HUMAN	37	15305	3 (1)	3 (1)	0.22	Hemoglobin subunit alpha OS=Homo sapiens GN=HBA1 PE=1 SV=2
131	MDHM_HUMAN	36	35937	5 (1)	3 (1)	0.09	Malate dehydrogenase, mitochondrial OS=Homo sapiens GN=MDH2 PE=1 SV=3
132	A0A087X2G1_HUMAN	36	74898	5 (2)	5 (2)	0.09	ATP-dependent RNA helicase DDX1 OS=Homo sapiens GN=DDX1 PE=1 SV=1
133	CATD_HUMAN	36	45037	4 (1)	4 (1)	0.07	Cathepsin D OS=Homo sapiens GN=CTSD PE=1 SV=1
134	RFC5_HUMAN	36	38757	3 (1)	3 (1)	0.09	Replication factor C subunit 5 OS=Homo sapiens GN=RFC5 PE=1 SV=1
135	CTNB1_HUMAN	36	86069	12 (1)	6 (1)	0.04	Catenin beta-1 OS=Homo sapiens GN=CTNNB1 PE=1 SV=1
136	E5RK06_HUMAN	35	6056	2 (1)	2 (1)	0.59	Kinesin-like protein KIF13B OS=Homo sapiens GN=KIF13B PE=4 SV=1
137	H3BV73_HUMAN	35	14993	1 (1)	1 (1)	0.23	Protein kinase C beta type (Fragment) OS=Homo sapiens GN=PRKCB PE=1 SV=1
138	THRB_HUMAN	35	71475	1 (1)	1 (1)	0.05	Prothrombin OS=Homo sapiens GN=F2 PE=1 SV=2
139	COPB2_HUMAN	35	103278	3 (1)	3 (1)	0.03	Coatomer subunit beta' OS=Homo sapiens GN=COPB2 PE=1 SV=2
140	GIMA1_HUMAN	35	34690	4 (1)	4 (1)	0.1	GTPase IMAP family member 1 OS=Homo sapiens GN=GIMAP1 PE=1 SV=1
141	M0QY38_HUMAN	34	12095	3 (1)	3 (1)	0.28	Troponin T, slow skeletal muscle (Fragment) OS=Homo sapiens GN=TNNT1 PE=1 SV=1
142	RS6_HUMAN	33	28834	7 (1)	6 (1)	0.12	40S ribosomal protein S6 OS=Homo sapiens GN=RPS6 PE=1 SV=1
143	A0A0J9YY16_HUMAN	33	20059	7 (1)	5 (1)	0.17	Disks large-associated protein 2 (Fragment) OS=Homo sapiens GN=DLGAP2 PE=1 SV=1
144	E7ESW6_HUMAN	33	340017	28 (2)	15 (1)	0.01	WD repeat-containing protein 87 OS=Homo sapiens GN=WDR87 PE=1 SV=2
145	ZN638_HUMAN	32	221914	10 (1)	9 (1)	0.01	Zinc finger protein 638 OS=Homo sapiens GN=ZNF638 PE=1 SV=2
146	H0YLK1_HUMAN	32	28823	1 (1)	1 (1)	0.12	Homeobox protein SIX5 (Fragment) OS=Homo sapiens GN=SIX5 PE=1 SV=2
147	B0QY89_HUMAN	32	71085	4 (1)	4 (1)	0.05	Eukaryotic translation initiation factor 3 subunit L OS=Homo sapiens GN=EIF3L PE=1 SV=1
148	NAR4_HUMAN	32	36197	4 (1)	2 (1)	0.09	Ecto-ADP-ribosyltransferase 4 OS=Homo sapiens GN=ART4 PE=2 SV=2
149	C9JDL1_HUMAN	32	31343	3 (1)	3 (1)	0.11	Ketohexokinase (Fragment) OS=Homo sapiens GN=KHK PE=1 SV=1
150	SF3A2_HUMAN	32	49338	2 (1)	2 (1)	0.07	Splicing factor 3A subunit 2 OS=Homo sapiens GN=SF3A2 PE=1 SV=2
151	RL6_HUMAN	31	32765	5 (1)	5 (1)	0.1	60S ribosomal protein L6 OS=Homo sapiens GN=RPL6 PE=1 SV=3
152	ARMX5_HUMAN	31	62649	3 (1)	2 (1)	0.05	Armadillo repeat-containing X-linked protein 5 OS=Homo sapiens GN=ARMCX5 PE=1 SV=1
153	H7C121_HUMAN	31	141846	6 (1)	6 (1)	0.02	Uncharacterized protein KIAA1109 (Fragment) OS=Homo sapiens GN=KIAA1109 PE=1 SV=1
154	U2AF2_HUMAN	31	53809	4 (1)	4 (1)	0.06	Splicing factor U2AF 65 kDa subunit OS=Homo sapiens GN=U2AF2 PE=1 SV=4
155	NLRC3_HUMAN	31	115897	4 (1)	4 (1)	0.03	Protein NLRC3 OS=Homo sapiens GN=NLRC3 PE=2 SV=2
156	SHRM3_HUMAN	31	218321	9 (1)	7 (1)	0.01	Protein Shroom3 OS=Homo sapiens GN=SHROOM3 PE=1 SV=2
157	ITIH4_HUMAN	31	103521	4 (1)	4 (1)	0.03	Inter-alpha-trypsin inhibitor heavy chain H4 OS=Homo sapiens GN=ITIH4 PE=1 SV=4
158	G3V312_HUMAN	31	11228	2 (1)	2 (1)	0.31	Diacylglycerol kinase alpha (Fragment) OS=Homo sapiens GN=DGKA PE=1 SV=7
159	ELL2_HUMAN	30	72736	8 (1)	7 (1)	0.05	RNA polymerase II elongation factor ELL2 OS=Homo sapiens GN=ELL2 PE=1 SV=2
160	DOCK3_HUMAN	30	235006	5 (1)	5 (1)	0.01	Dedicator of cytokinesis protein 3 OS=Homo sapiens GN=DOCK3 PE=1 SV=1
161	H6UYS7_HUMAN	30	10014	2 (1)	2 (1)	0.35	Alpha-synuclein OS=Homo sapiens GN=SNCA PE=1 SV=1
162	TEKT2_HUMAN	30	50155	3 (1)	2 (1)	0.07	Tektin-2 OS=Homo sapiens GN=TEKT2 PE=1 SV=1
163	TITIN_HUMAN	29	3842904	99 (1)	88 (1)		Titin OS=Homo sapiens GN=TTN PE=1 SV=4
164	PDK3_HUMAN	29	47080	2 (1)	2 (1)	0.07	[Pyruvate dehydrogenase (acetyl-transferring)] kinase isozyme 3, mitochondrial OS=Homo sapiens GN=PDK3 PE=1 SV=1
165	PLSL_HUMAN	28	70814	6 (1)	5 (1)	0.05	Plastin-2 OS=Homo sapiens GN=LCP1 PE=1 SV=6
166	M2OM_HUMAN	28	34211	2 (1)	2 (1)	0.1	Mitochondrial 2-oxoglutarate/malate carrier protein OS=Homo sapiens GN=SLC25A11 PE=1 SV=3
167	MINT_HUMAN	28	403030	17 (1)	12 (1)	0.01	Msx2-interacting protein OS=Homo sapiens GN=SPEN PE=1 SV=1
168	SYK_HUMAN	27	68461	3 (1)	3 (1)	0.05	Lysine--tRNA ligase OS=Homo sapiens GN=KARS PE=1 SV=3
169	DHX29_HUMAN	27	156222	14 (1)	12 (1)	0.02	ATP-dependent RNA helicase DHX29 OS=Homo sapiens GN=DHX29 PE=1 SV=2
170	BASP1_HUMAN	27	22680	2 (1)	2 (1)	0.15	Brain acid soluble protein 1 OS=Homo sapiens GN=BASP1 PE=1 SV=2
171	CAR19_HUMAN	27	26029	1 (1)	1 (1)	0.13	Caspase recruitment domain-containing protein 19 OS=Homo sapiens GN=CARD19 PE=1 SV=1
172	VP13D_HUMAN	26	495369	20 (1)	19 (1)	0.01	Vacuolar protein sorting-associated protein 13D OS=Homo sapiens GN=VPS13D PE=1 SV=2
173	DYH5_HUMAN	26	532504	22 (1)	17 (1)	0.01	Dynein heavy chain 5, axonemal OS=Homo sapiens GN=DNAH5 PE=1 SV=3
174	DHX8_HUMAN	25	140082	6 (1)	6 (1)	0.02	ATP-dependent RNA helicase DHX8 OS=Homo sapiens GN=DHX8 PE=1 SV=1
175	NCALD_HUMAN	25	22345	1 (1)	1 (1)	0.15	Neurocalcin-delta OS=Homo sapiens GN=NCALD PE=1 SV=2
176	STAG3_HUMAN	24	140257	7 (1)	6 (1)	0.02	Cohesin subunit SA-3 OS=Homo sapiens GN=STAG3 PE=1 SV=2
177	J3KN18_HUMAN	24	66647	5 (1)	4 (1)	0.05	Cytoplasmic polyadenylation element-binding protein 2 OS=Homo sapiens GN=CPEB2 PE=1 SV=1
178	EPN4_HUMAN	24	68273	4 (1)	4 (1)	0.05	Clathrin interactor 1 OS=Homo sapiens GN=CLINT1 PE=1 SV=1
179	TBK1_HUMAN	24	84216	3 (1)	3 (1)	0.04	Serine/threonine-protein kinase TBK1 OS=Homo sapiens GN=TBK1 PE=1 SV=1
180	F8WD08_HUMAN	24	9229	2 (1)	2 (1)	0.38	Uncharacterized protein KIAA0930 OS=Homo sapiens GN=KIAA0930 PE=4 SV=1
181	FANCG_HUMAN	24	69423	2 (1)	2 (1)	0.05	Fanconi anemia group G protein OS=Homo sapiens GN=FANCG PE=1 SV=1
182	D6RE94_HUMAN	24	5648	2 (1)	2 (1)	0.64	Ethanolamine-phosphate phospho-lyase OS=Homo sapiens GN=ETNPPL PE=4 SV=1
183	A0A087WX26_HUMAN	24	89556	8 (1)	5 (1)	0.04	Kinesin-like protein OS=Homo sapiens GN=KIF3C PE=1 SV=1
184	J3KTJ3_HUMAN	24	8951	3 (1)	1 (1)	0.39	60S ribosomal protein L23 OS=Homo sapiens GN=RPL23 PE=1 SV=1
185	A0A087WV47_HUMAN	23	51863	6 (1)	5 (1)	0.06	Ig gamma-1 chain C region OS=Homo sapiens GN=IGHG1 PE=1 SV=1
186	SPB3_HUMAN	23	44594	3 (1)	3 (1)	0.07	Serpin B3 OS=Homo sapiens GN=SERPINB3 PE=1 SV=2
187	ABHGB_HUMAN	23	53205	3 (1)	3 (1)	0.06	Protein ABHD16B OS=Homo sapiens GN=ABHD16B PE=3 SV=1
188	RAD50_HUMAN	23	154823	15 (1)	11 (1)	0.02	DNA repair protein RAD50 OS=Homo sapiens GN=RAD50 PE=1 SV=1
189	PCCB_HUMAN	23	58806	3 (1)	2 (1)	0.06	Propionyl-CoA carboxylase beta chain, mitochondrial OS=Homo sapiens GN=PCCB PE=1 SV=3
190	A0A087WZ27_HUMAN	23	14557	1 (1)	1 (1)	0.23	Zinc finger protein 90 OS=Homo sapiens GN=ZNF90 PE=4 SV=2
191	RHG06_HUMAN	22	106624	2 (1)	2 (1)	0.03	Rho GTPase-activating protein 6 OS=Homo sapiens GN=ARHGAP6 PE=1 SV=3
192	GOGA1_HUMAN	22	88244	4 (1)	4 (1)	0.04	Golgin subfamily A member 1 OS=Homo sapiens GN=GOLGA1 PE=1 SV=3
193	MABP1_HUMAN	22	165541	6 (1)	5 (1)	0.02	Mitogen-activated protein kinase-binding protein 1 OS=Homo sapiens GN=MAPKBP1 PE=1 SV=4
194	MDHC_HUMAN	22	36631	4 (1)	4 (1)	0.09	Malate dehydrogenase, cytoplasmic OS=Homo sapiens GN=MDH1 PE=1 SV=4
195	PSMD3_HUMAN	22	61054	6 (1)	4 (1)	0.05	26S proteasome non-ATPase regulatory subunit 3 OS=Homo sapiens GN=PSMD3 PE=1 SV=2
196	A0A087WVH3_HUMAN	22	60119	2 (1)	1 (1)	0.05	Patched domain-containing protein 3 OS=Homo sapiens GN=PTCHD3 PE=4 SV=1
197	NEK4_HUMAN	22	95337	9 (1)	4 (1)	0.03	Serine/threonine-protein kinase Nek4 OS=Homo sapiens GN=NEK4 PE=1 SV=2
198	RYR2_HUMAN	21	569338	18 (1)	16 (1)	0.01	Ryanodine receptor 2 OS=Homo sapiens GN=RYR2 PE=1 SV=3
199	VN1R5_HUMAN	21	41265	1 (1)	1 (1)	0.08	Vomeronasal type-1 receptor 5 OS=Homo sapiens GN=VN1R5 PE=2 SV=2
200	A0A0G2JRA5_HUMAN	21	41217	2 (1)	2 (1)	0.08	RNA-binding protein fox-1 homolog 2 (Fragment) OS=Homo sapiens GN=RBFOX2 PE=1 SV=1
201	BEX5_HUMAN	20	12651	4 (1)	1 (1)	0.27	Protein BEX5 OS=Homo sapiens GN=BEX5 PE=1 SV=1
202	I3L537_HUMAN	20	16163	4 (1)	4 (1)	0.21	Leucine carboxyl methyltransferase 1 (Fragment) OS=Homo sapiens GN=LCMT1 PE=1 SV=1
203	P4K2A_HUMAN	19	54388	5 (1)	4 (1)	0.06	Phosphatidylinositol 4-kinase type 2-alpha OS=Homo sapiens GN=PI4K2A PE=1 SV=1
204	MA2C1_HUMAN	19	116959	2 (1)	2 (1)	0.03	Alpha-mannosidase 2C1 OS=Homo sapiens GN=MAN2C1 PE=1 SV=1
205	NUDC2_HUMAN	18	17836	8 (1)	2 (1)	0.19	NudC domain-containing protein 2 OS=Homo sapiens GN=NUDCD2 PE=1 SV=1
206	IF4B_HUMAN	18	69167	3 (1)	3 (1)	0.05	Eukaryotic translation initiation factor 4B OS=Homo sapiens GN=EIF4B PE=1 SV=2
207	3HIDH_HUMAN	18	35705	3 (1)	1 (1)	0.09	3-hydroxyisobutyrate dehydrogenase, mitochondrial OS=Homo sapiens GN=HIBADH PE=1 SV=2
208	T10IP_HUMAN	18	62800	8 (1)	6 (1)	0.05	Testis-specific protein 10-interacting protein OS=Homo sapiens GN=TSGA10IP PE=1 SV=2
209	ACACB_HUMAN	17	278361	10 (1)	8 (1)	0.01	Acetyl-CoA carboxylase 2 OS=Homo sapiens GN=ACACB PE=1 SV=3
210	WBP11_HUMAN	16	69954	4 (1)	4 (1)	0.05	WW domain-binding protein 11 OS=Homo sapiens GN=WBP11 PE=1 SV=1
211	APLP2_HUMAN	16	87927	4 (1)	4 (1)	0.04	Amyloid-like protein 2 OS=Homo sapiens GN=APLP2 PE=1 SV=2
212	A0A087WY61_HUMAN	16	237388	25 (1)	21 (1)	0.01	Nuclear mitotic apparatus protein 1 OS=Homo sapiens GN=NUMA1 PE=1 SV=1
213	FRIH_HUMAN	16	21383	4 (1)	2 (1)	0.16	Ferritin heavy chain OS=Homo sapiens GN=FTH1 PE=1 SV=2
214	H3BTV5_HUMAN	15	12495	2 (1)	2 (1)	0.27	Hematological and neurological-expressed 1-like protein (Fragment) OS=Homo sapiens GN=HN1L PE=1 SV=1
215	MA1A1_HUMAN	14	73150	4 (1)	3 (1)	0.04	Mannosyl-oligosaccharide 1,2-alpha-mannosidase IA OS=Homo sapiens GN=MAN1A1 PE=1 SV=3
216	F8WAQ3_HUMAN	14	4765	2 (1)	2 (1)	0.77	Abl interactor 2 (Fragment) OS=Homo sapiens GN=ABI2 PE=4 SV=2
217	EXTL1_HUMAN	14	75391	4 (1)	2 (1)	0.04	Exostosin-like 1 OS=Homo sapiens GN=EXTL1 PE=2 SV=2
